# Supplementary material for: Dietary Interventions with or without Omega-3 Supplementation for the Management of Rheumatoid Arthritis: A Systematic Review
Source: Nutrients. 2021 Oct 4;13(10):3506. doi: 10.3390/nu13103506 (PMC8540415; doi:10.3390/nu13103506)
Supplement: Supplementary file 1 [file nutrients-13-03506-s001.zip]

Archive with 1 entries (1 files):
- nutrients-1382765-supplementary.pdf
